# Supplementary material for: Adsorptive Removal of Cd, Cu, Ni and Mn from Environmental Samples Using Fe3O4-Zro2@APS Nanocomposite: Kinetic and Equilibrium Isotherm Studies
Source: Molecules. 2021 May 27;26(11):3209. doi: 10.3390/molecules26113209 (PMC8198006; doi:10.3390/molecules26113209)
Supplement: Supplementary file 1 [file molecules-26-03209-s001.zip]

Archive with 1 entries (1 files):
- molecules-1194988-supplementary.pdf
